# Supplementary material for: Prediction of Arctic plant phenological sensitivity to climate change from historical records
Source: Ecol Evol. 2017 Feb 1;7(5):1325–38. doi: 10.1002/ece3.2702 (PMC5330922; doi:10.1002/ece3.2702)
Supplement: Supplementary file 1 [file ECE3-7-1325-s001.xlsx]

## Sheet: Data Sources
Table S1. Sources of flowering time and seed dispersal time data. The physical herbarium specimens were examined at CAN, DAO, TRTE and Tanquary Fiord herbaria and digitised specimens were examined from ACAD, QFA and ALA.
Collection source	Type of collection	Collection Years	N
Canadian Museum of Nature, National Herbarium of Canada (CAN)	Herbarium	1896-2015	2073
Agriculture and Agri-Food Canada National Collection of Vascular Plants, Vascular Plant Herbarium (DAO)	Herbarium	1947-2005	939
University of Toronto at Mississauga Herbarium (TRTE)	Herbarium	1950-1991	231
Acadia University, E.C. Smith Herbarium (ACAD)	Herbarium	1927-1980	57
Université Laval, Herbier Louis-Marie (QFA)	Herbarium	1957-1993	53
University of Alaska, Fairbanks, Museum of the North (ALA)	Herbarium	1930-1999	50
Tanquary Fiord Herbarium	Herbarium	1988	11
Jason Carpenter personal collection	Photograph	2002-2012	93
Canadian Museum of Nature photograph portfolio	Photograph	1995-2015	20
Jennifer Doubt personal collection	Photograph	2004-2012	6
Zoe Panchen research work	Field observations	2013-2015	262
