# Supplementary material for: Prediction of Arctic plant phenological sensitivity to climate change from historical records
Source: Ecol Evol. 2017 Feb 1;7(5):1325–38. doi: 10.1002/ece3.2702 (PMC5330922; doi:10.1002/ece3.2702)
Supplement: Supplementary file 2 [file ECE3-7-1325-s002.xlsx]

## Sheet: Temperature trends
Table S2. Linear regressions for each species at each spatial scale with flowering DOY as the response variable and June mean temperature as the explanatory variable where temperature-sensitivity is β in days/°C and grey shading indicates significant earlier flowering with warmer June mean temperature (dark grey indicates R2 ≥ 0.1 and pale greyindicates R2 < 0.1).
	Nunavut				Nunavut Mainland				Nunavut Archipelago				Baffin Island				Ellesmere Island				Iqaluit				Lake Hazen
Species	R2	N	P	β	R2	N	P	β	R2	N	P	β	R2	N	P	β	R2	N	P	β	R2	N	P	β	R2	N	P	β
Androsace septentrionalis	0.00532553	34	0.681694	0.538399					0.0093897	26	0.637706	-0.76338					0.0283497	17	0.518291	1.08463					0.0103264	10	0.77999	-0.519191
Arnica angustifolia	0.118049	115	0.000170332	-2.29696	0.26321	33	0.0022649	-2.10864	0.0931105	82	0.00531075	-2.50335	0.159814	38	0.0128942	-3.80186	0.0363517	32	0.295903	-1.69133	0.501415	16	0.00214379	-7.8038	0.167731	14	0.145882	-2.86987
Chamerion latifolium	0.00411414	171	0.404582	-0.316191	0.0592058	47	0.0993343	-0.924557	0.00218758	124	0.60597	-0.261202	0.00202557	58	0.737273	-0.252511	0.000373112	42	0.903361	-0.0756646	0.0301669	30	0.358672	-1.64286	0.0464479	19	0.375552	-1.21261
Diapensia lapponica	0.0817907	54	0.0360444	-2.05123	0.0019762	18	0.860962	0.251369	0.247413	36	0.00202533	-3.95925	0.227164	35	0.00379661	-3.48845					0.481158	22	0.000343476	-9.60699
Dryas integrifolia	0.0697406	256	1.86126e-05	-1.54	0.0176919	50	0.357134	-0.874561	0.127674	206	1.3471e-07	-2.08182	0.110039	61	0.00901133	-2.33909	0.0302917	66	0.162225	-1.06282	0.17617	27	0.0292909	-3.72793	0.135697	19	0.1207	-1.77486
Erigeron compositus	0.0580502	48	0.0990134	-1.8059					0.0580502	48	0.0990134	-1.8059					2.8685e-05	31	0.977188	-0.0260169					0.0344738	18	0.460737	-0.754855
Erysimum pallasii	0.16441	57	0.00175376	-2.28907					0.159262	54	0.00279662	-2.26042					0.216759	37	0.00368625	-2.08238					0.330749	20	0.00798204	-2.47122
Eutrema edwardsii	0.211363	114	2.66523e-07	-2.49271	2.58343e-05	20	0.983033	0.0300348	0.307106	94	6.85539e-09	-3.27879	0.143338	24	0.0681016	-3.09773	0.399462	28	0.000308764	-2.63225	0.41432	12	0.0239104	-7.7278	0.514528	11	0.0129614	-1.88356
Pedicularis arctica	0.320378	109	1.41787e-10	-3.9604	0.608631	10	0.00776387	-3.80836	0.283167	99	1.44112e-08	-3.94897					0.266194	58	0.0001	-3.23104					0.25203	27	0.00762451	-2.54653
Pedicularis capitata	0.14193	119	2.41067e-05	-2.20486	0.455353	15	0.00578357	-2.63769	0.106986	104	0.000701351	-2.12855					0.0474447	50	0.128622	-1.14661					0.10364	21	0.15469	-1.39643
Pedicularis flammea	0.0682046	62	0.0403392	-1.87378	0.0101157	19	0.682039	0.732158	0.107423	43	0.0319087	-2.23229	0.118804	42	0.0253937	-2.4346					0.339319	27	0.00143201	-5.97297
Pedicularis hirsuta	0.10165	191	6.95049e-06	-1.89543	0.034271	20	0.434577	-0.675118	0.118905	171	3.86421e-06	-2.22196	0.0850769	75	0.011115	-1.90263	0.0524839	56	0.0894355	-1.37181	0.323442	34	0.000449067	-6.21308	0.0646931	21	0.265871	-1.38877
Pedicularis lapponica	0.184465	70	0.000207036	-2.82313	0.154802	40	0.012015	-2.00838	0.477858	30	2.33998e-05	-8.10661	0.477858	30	<.0001	-8.10661					0.632348	22	<.0001	-8.26253
Ranunculus nivalis	0.126876	93	0.000457887	-2.83989					0.17789	90	3.46967e-05	-3.45961	0.194209	70	0.0001	-4.33738					0.179126	26	0.0312125	-5.84482
Ranunculus sulphureus	0.054476	148	0.00430493	-1.63283					0.0525606	147	0.00521867	-1.6206					0.00292898	67	0.663581	-0.383658					0.296049	23	0.00727533	-2.75676
Saxifraga aizoides	0.07773	60	0.0309959	-1.51139	0.163872	16	0.119861	-2.22544	0.159442	44	0.00725041	-2.65036	0.178604	31	0.0178597	-2.96461					0.426421	20	0.00179879	-8.07974
Saxifraga cernua	0.0533004	225	0.000481174	-1.41021	0.102238	48	0.0267334	-1.70447	0.0687678	177	0.00042186	-1.78884	0.0827589	55	0.0331944	-2.08799	0.0120882	40	0.499445	-0.785037	0.341023	20	0.0068616	-5.37353	0.222846	11	0.142635	-3.50823
Saxifraga cespitosa	0.0461121	290	0.000229495	-1.36678	0.0271157	37	0.330091	-0.827653	0.0552525	253	0.000161086	-1.66498	0.0505256	60	0.0842257	-1.76572	0.0212699	66	0.242626	-1.01867	0.49799	21	0.0003516	-5.984	0.105088	21	0.151675	-1.95948
Saxifraga flagellaris	0.086409	127	0.000795464	-2.05895					0.086409	127	0.000795464	-2.05895					0.0444856	49	0.145746	-1.31857					0.162298	17	0.108861	-2.57676
Saxifraga hirculus	0.0454444	165	0.00597475	-1.43297	0.00533164	35	0.676788	-0.391855	0.0658222	130	0.00321449	-2.13427	0.00261356	16	0.850856	0.626716	0.0750008	36	0.106039	-2.11298					0.451407	12	0.0167108	-3.46827
Saxifraga oppositifolia	0.117859	260	1.32645e-08	-2.26266	0.00946166	27	0.629333	-0.515476	0.159627	233	2.42824e-10	-2.75282	0.203256	65	0.000164023	-4.30138	0.0691223	76	0.0217591	-1.6529	0.199425	32	0.010403	-5.84774	0.0148484	24	0.57057	-0.797759
Saxifraga tricuspidata	0.096612	196	9.24843e-06	-1.87735	0.0734868	56	0.0432933	-1.48304	0.116395	140	3.70709e-05	-2.33827	0.152189	52	0.00424981	-3.04445	0.0471039	45	0.152122	-1.3503	0.330103	27	0.00172234	-6.26128	0.217027	20	0.0384335	-2.09342
Tofieldia pusilla	0.235696	58	0.000112082	-2.22708	0.338231	23	0.00360496	-1.86182	0.276008	35	0.00119229	-3.58314	0.356647	30	0.000493709	-4.23299					0.331829	15	0.0246132	-4.1469
