# Supplementary material for: Prediction of Arctic plant phenological sensitivity to climate change from historical records
Source: Ecol Evol. 2017 Feb 1;7(5):1325–38. doi: 10.1002/ece3.2702 (PMC5330922; doi:10.1002/ece3.2702)
Supplement: Supplementary file 3 [file ECE3-7-1325-s003.xlsx]

## Sheet: CollectionDateYear
Julean date	Year
191	1957
224	1959
194	1962
194	1964
195	1967
191	1982
212	1983
185	1960
205	2008
204	2008
204	2008
209	2008
206	1930
201	1915
198	1961
199	1961
191	1983
189	1982
201	1971
203	1971
223	1999
216	1953
192	1955
224	1957
227	1959
225	1962
200	1962
206	1967
220	1967
235	1967
205	1959
227	1987
231	1987
202	1988
217	1994
200	1990
208	1995
200	2008
245	1930
225	1926
237	1915
214	1949
203	1940
210	1981
202	1982
205	1971
205	1971
201	2010
201	2010
190	2010
199	2010
186	2010
204	2010
208	1949
189	1950
188	1950
178	1962
196	1964
211	1965
195	1965
178	1967
205	1967
180	1973
201	1972
195	1965
173	1958
179	1958
189	1958
177	1988
181	1988
205	1991
168	2004
186	2008
179	2010
177	2010
187	1983
181	1982
190	1980
182	1999
192	1999
207	1949
214	1949
184	1958
182	1931
173	1967
171	1967
233	1904
233	1904
219	1926
238	1927
240	1936
216	1937
228	1950
256	1956
217	1964
220	1967
235	1967
206	1967
214	1999
209	2008
228	1986
189	1915
185	1915
226	1915
185	1915
226	1915
185	1915
237	1915
207	1924
193	1930
182	1931
202	1932
214	1936
210	1936
210	1936
216	1937
214	1937
214	1937
220	1947
195	1948
216	1949
189	1950
191	1950
201	1950
212	1950
249	1950
189	1951
186	1952
216	1953
221	1955
213	1955
219	1956
219	1956
208	1957
206	1957
210	1957
216	1957
194	1958
213	1959
223	1959
211	1960
191	1960
180	1960
193	1961
235	1961
233	1964
231	1965
209	1965
208	1965
208	1965
204	1966
212	1973
203	1973
209	1982
213	1983
197	1985
225	1986
194	1986
196	1986
196	1986
231	1987
198	1987
184	1988
200	1988
184	1988
205	1990
202	1990
184	2002
204	2012
187	2012
182	2012
171	1967
189	1960
196	1980
194	2008
208	1949
217	1949
221	1949
203	1950
235	1949
212	1938
206	1940
240	1938
188	1950
228	1950
171	1951
226	1951
212	1943
224	1943
209	1943
172	1924
205	1952
183	1886
213	1953
210	1953
218	1954
234	1955
227	1949
193	1956
223	1956
216	1957
206	1957
224	1949
208	1951
233	1951
223	1959
226	1952
195	1960
205	1960
191	1960
228	1962
210	1962
200	1961
198	1961
199	1965
200	1963
170	1964
200	1964
245	1955
240	1955
235	1957
237	1955
198	1967
201	1967
208	1965
209	1965
195	1965
191	1965
207	1965
211	1965
220	1967
234	1967
206	1967
205	1967
171	1967
177	1967
216	1970
201	1972
206	1970
221	1973
206	1973
232	1974
203	1975
217	1974
222	1976
209	1965
209	1980
196	1979
208	1982
222	1981
205	1979
194	1973
194	1973
187	1973
187	1958
196	1958
196	1959
212	1984
213	1984
214	1984
210	1983
196	1985
230	1986
190	1986
226	1987
194	1988
206	1990
196	1988
187	1960
207	1991
207	1991
208	1993
197	1990
242	1999
237	1999
218	2001
202	1999
212	1996
204	2003
224	1971
196	1991
189	2008
188	2008
196	2008
205	2008
209	2008
186	2008
184	2006
195	1948
214	1948
214	1937
209	1924
213	1926
211	1924
246	1934
207	1924
201	1925
198	1931
203	1933
215	1928
228	1928
217	1928
233	1927
212	1927
237	1927
189	1925
182	1931
186	1926
213	1926
201	1926
206	1926
234	1924
243	1923
256	1923
231	1923
233	1904
202	1900
238	1910
242	1910
247	1910
192	1947
196	1947
194	1930
262	1930
223	1928
196	1924
221	1915
174	1900
182	1931
176	1931
189	1932
210	1936
198	1947
183	1947
195	1948
218	1949
206	1949
202	1950
181	1950
201	1958
192	1961
193	1961
212	1963
197	1965
184	1965
188	1970
201	1972
197	1986
225	1986
187	1986
208	1990
177	2010
203	2012
188	2012
183	2012
181	2012
212	1855
213	1897
254	1923
254	1923
207	1924
233	1927
233	1927
237	1927
237	1927
242	1928
219	1930
247	1934
233	1936
216	1937
212	1938
243	1949
212	1950
213	1955
230	1955
219	1956
208	1961
199	1965
209	1965
207	1965
206	1973
204	1973
200	1982
215	1982
211	1983
234	1986
211	1991
207	1991
214	1999
192	2002
174	2010
183	2012
196	2012
165	1950
262	1930
184	1964
218	1965
203	1967
205	1975
195	1985
184	2002
229	2010
202	1952
222	1915
228	1928
243	1928
247	1947
236	1949
245	1955
201	1962
236	1965
237	1974
214	1984
225	1986
208	1990
210	1993
208	2008
223	2010
229	2010
232	2010
182	1886
184	1902
226	1915
185	1915
185	1915
226	1915
176	1923
172	1924
181	1924
188	1925
184	1926
214	1927
209	1927
196	1929
198	1931
182	1931
189	1932
203	1933
208	1937
202	1938
212	1938
241	1938
205	1939
212	1943
217	1943
224	1943
217	1943
209	1943
215	1947
214	1947
195	1948
209	1948
221	1949
225	1949
218	1949
222	1949
198	1949
202	1949
180	1950
180	1950
181	1950
180	1950
173	1950
174	1950
176	1951
175	1951
199	1951
207	1951
208	1951
225	1952
213	1952
216	1953
192	1953
201	1954
195	1954
206	1954
198	1954
233	1955
217	1955
183	1956
185	1956
196	1956
191	1957
204	1957
199	1958
227	1959
197	1959
195	1960
191	1960
173	1960
211	1961
191	1961
190	1961
182	1962
184	1962
196	1963
183	1964
179	1964
195	1964
197	1965
199	1965
211	1965
208	1965
183	1966
197	1967
201	1967
195	1967
205	1967
184	1967
205	1967
193	1967
179	1967
208	1968
211	1969
193	1969
201	1970
206	1970
187	1970
195	1971
208	1972
221	1972
213	1972
187	1973
177	1973
186	1973
192	1974
201	1974
205	1975
177	1975
204	1976
183	1977
216	1979
193	1979
194	1979
197	1979
200	1979
201	1979
220	1979
222	1981
212	1984
195	1985
196	1985
196	1986
218	1986
196	1986
205	1986
211	1986
192	1987
178	1988
194	1988
198	1990
197	1990
195	1991
208	1992
243	1999
183	2003
185	2008
205	2008
185	2008
190	2008
194	2008
186	2008
192	2009
171	2010
186	2010
181	2010
176	2010
195	2012
212	1927
205	1930
246	1930
228	1950
218	1954
213	1998
215	1928
182	2012
242	1910
233	1922
235	1923
215	1925
243	1925
238	1927
228	1928
222	1928
222	1928
253	1930
210	1932
252	1934
257	1934
222	1947
218	1948
219	1948
232	1949
228	1949
229	1949
213	1951
232	1952
219	1954
218	1954
240	1955
219	1956
239	1960
217	1962
226	1964
208	1965
211	1965
235	1967
206	1967
234	1967
206	1973
228	1973
204	1973
194	1974
227	1975
222	1976
214	1984
226	1987
209	1991
207	1998
227	1999
235	1999
238	1999
208	1924
237	1923
166	1924
230	1927
262	1930
227	1947
234	1947
223	1947
208	1954
235	1957
191	1961
170	1964
197	1964
186	1971
225	1990
224	1947
172	1979
225	1999
183	1961
197	1915
197	1915
212	1927
213	1937
185	1950
216	1953
213	1955
217	1955
171	1958
205	1960
211	1965
190	1980
232	1967
206	1988
191	1915
184	1950
209	1950
186	1951
216	1953
181	1962
233	1964
194	1964
195	1967
220	1967
202	1967
191	1973
200	1979
173	1958
179	1958
189	1958
197	1959
202	1958
178	1988
177	1988
184	1988
210	1990
197	1990
172	2004
190	2008
189	2008
202	2008
211	1916
211	1950
198	1958
208	1993
238	1960
170	1964
184	1973
239	1960
228	1962
206	1967
220	1967
235	1967
202	2008
202	2008
205	2008
182	1924
208	1949
180	1950
181	1951
179	1952
216	1953
195	1955
180	1957
171	1958
178	1959
179	1959
170	1964
192	1964
178	1967
171	1967
173	1967
176	1973
191	1973
177	1973
178	1977
179	1988
198	1996
189	2008
189	2008
190	2008
186	2008
190	1952
216	1953
192	1954
221	1955
189	1958
191	1960
226	1964
195	1967
193	1967
205	1967
184	1973
211	1984
227	1987
200	1990
209	1997
196	2008
202	2008
204	2008
209	2008
253	1936
231	1946
168	1954
211	1964
225	1973
193	1958
208	1993
246	1938
170	1964
189	1939
197	1939
202	1940
212	1943
195	1955
187	1958
199	1958
195	1956
224	1950
184	1962
182	1962
183	1960
197	1965
203	1968
195	1967
165	1967
193	1967
203	1967
220	1969
187	1970
204	1975
202	1974
199	1976
209	1976
204	1976
201	1982
197	1973
192	1973
194	1973
192	1973
186	1958
205	1946
224	1946
220	1986
196	1986
197	1986
191	1986
204	1986
225	1986
198	1987
181	1988
197	1988
186	2008
198	2008
227	1927
179	1926
184	1926
157	1923
188	1925
182	1923
236	1949
183	1950
228	1950
181	1924
200	1954
198	1956
206	1951
222	1959
223	1959
228	1959
225	1959
192	1960
194	1962
212	1963
200	1964
235	1967
206	1967
202	1975
205	1982
202	1958
210	1959
228	1979
228	1959
221	1986
225	1987
231	1987
193	1988
203	1997
237	1999
194	1954
204	2008
204	2008
171	2010
195	1948
212	1927
226	1927
155	1967
204	1986
249	1950
227	1959
235	1967
204	1975
203	1975
216	1979
200	1948
233	1986
234	1999
239	1999
212	1999
240	1934
243	1923
224	1927
217	1928
234	1923
243	1923
215	1925
235	1936
252	1936
218	1954
220	1954
199	1956
191	1957
218	1970
200	1973
183	1980
181	1980
211	1980
209	1980
213	1949
194	1986
178	1988
205	1990
207	1991
197	1990
186	2002
203	2004
213	2005
214	1974
228	1928
196	1929
176	1931
189	1932
192	1950
188	1950
132	1952
183	1952
219	1954
218	1954
217	1955
186	1958
224	1959
185	1958
233	1960
206	1960
215	1961
187	1961
191	1961
195	1962
186	1962
186	1962
191	1964
194	1964
195	1967
195	1967
203	1967
161	1967
155	1967
208	1973
222	1972
193	1972
197	1972
196	1974
197	1974
202	1974
198	1971
217	1972
222	1972
194	1976
213	1979
216	1979
192	1973
187	1973
205	1958
210	1958
199	1984
204	1985
189	1915
220	1986
194	1986
198	1987
199	1987
226	1987
197	1964
177	1988
182	1988
186	1988
177	1960
206	1993
197	1990
226	1999
226	1999
199	1996
202	1996
231	1995
200	2006
212	1996
186	2008
195	2008
204	2008
209	2008
193	2009
211	1996
197	1996
202	1996
203	1999
199	1915
227	1915
205	1922
186	1950
198	1956
193	1957
193	1967
195	1979
219	1986
196	1986
208	1900
198	1915
213	1915
227	1915
206	1926
208	1927
208	1927
208	1927
208	1927
205	1930
210	1946
214	1947
215	1947
222	1949
186	1951
208	1951
190	1952
216	1953
223	1953
202	1953
218	1954
207	1955
202	1957
196	1958
189	1958
181	1959
195	1960
191	1960
214	1961
189	1962
179	1962
203	1964
195	1964
195	1967
206	1967
178	1967
189	1970
201	1972
213	1972
209	1973
192	1973
203	1974
214	1974
207	1976
199	1979
200	1979
211	1986
200	1986
198	1987
226	1987
199	1987
184	1988
197	1990
196	1991
223	1992
210	1993
209	1995
199	1996
202	1996
200	1996
207	1996
194	2008
186	2008
190	2008
192	2008
204	2008
208	2008
213	1915
212	1927
224	1927
224	1927
224	1927
224	1927
224	1927
228	1928
237	1934
235	1936
227	1947
215	1950
229	1952
219	1954
218	1954
228	1955
217	1955
227	1959
218	1963
143	1967
220	1967
235	1967
231	1979
214	1984
220	1986
237	1999
237	1999
164	1967
185	1915
229	1964
203	1967
197	1964
188	1958
172	2006
184	2008
202	1938
228	1959
204	1975
202	1975
206	1982
206	1948
188	2010
190	2010
182	2012
240	1936
228	1950
228	1950
249	1950
227	1975
242	1999
212	2001
190	2002
195	1948
237	1927
237	1927
237	1927
237	1927
215	1928
215	1925
190	1950
184	1950
200	1954
198	1956
208	1951
225	1950
200	1961
194	1964
190	1965
208	1965
211	1965
213	1965
196	1970
205	1982
209	1981
218	1986
225	1986
205	1990
187	2004
191	2004
173	2010
190	2012
201	2012
203	2012
193	2012
196	2012
203	1933
208	1937
209	1925
189	1925
182	1931
182	1931
177	1931
194	1932
206	1930
214	1999
213	1937
216	1937
228	1928
242	1934
262	1930
240	1930
219	1930
214	1938
185	1980
212	1927
224	1927
214	1927
224	1927
233	1927
199	1928
249	1950
226	1951
220	1967
221	1969
206	1982
210	1982
195	1985
221	1986
225	1986
226	1986
204	1998
237	1999
242	1999
220	2000
216	2005
238	1910
211	1923
234	1924
212	1927
212	1927
217	1928
221	1928
262	1930
240	1934
252	1934
232	1936
216	1937
228	1937
228	1938
224	1946
227	1949
228	1950
227	1959
180	1959
218	1962
233	1967
237	1974
228	1981
211	1984
212	1984
205	1998
214	1999
237	1999
184	1902
233	1904
176	1923
184	1926
208	1927
215	1927
201	1930
182	1931
182	1931
248	1936
209	1937
214	1937
216	1937
189	1939
202	1940
212	1943
209	1943
224	1946
205	1946
195	1948
218	1949
176	1950
180	1950
184	1950
181	1951
213	1953
213	1953
200	1954
209	1954
221	1955
246	1956
202	1957
196	1957
195	1958
223	1959
189	1959
189	1959
185	1959
205	1960
206	1960
192	1960
211	1961
192	1961
178	1962
178	1962
212	1963
186	1963
216	1964
203	1964
213	1964
199	1965
197	1965
209	1965
189	1965
194	1967
201	1967
197	1967
194	1967
177	1967
201	1967
171	1967
203	1967
203	1967
202	1968
218	1970
197	1973
201	1973
193	1973
186	1977
194	1979
195	1979
196	1979
198	1979
198	1979
199	1979
201	1982
205	1982
206	1982
196	1985
196	1986
196	1986
177	1988
211	1988
205	1990
205	1990
209	1995
212	1995
202	1996
207	1996
200	1996
199	1996
197	1996
197	1996
206	1996
197	1996
212	1996
212	1999
184	2002
184	2002
197	2004
184	2012
185	2012
193	2012
186	2012
238	1910
182	1939
171	1951
183	1961
186	1971
179	2003
178	2003
187	1980
227	1995
189	2010
219	1930
230	1974
189	1915
186	1924
210	1926
237	1927
193	1930
205	1930
182	1931
198	1931
194	1932
203	1933
195	1948
188	1950
193	1950
218	1950
213	1952
203	1953
220	1955
219	1956
210	1958
222	1959
173	1960
201	1961
190	1961
200	1965
199	1965
199	1965
207	1965
213	1965
191	1970
202	1982
218	1986
219	1986
225	1986
231	1986
194	1986
196	1986
196	1986
196	1986
194	1986
234	1989
205	1990
207	1991
187	2002
197	2004
177	2010
182	2012
204	2012
200	2012
237	1927
237	1927
237	1927
233	1936
216	1937
204	1973
210	1983
232	1989
207	1991
210	1991
212	1949
234	1980
189	1950
161	1950
215	1950
203	1950
175	1950
181	1950
249	1950
128	1905
183	1957
196	1957
222	1959
229	1952
199	1960
195	1961
183	1961
194	1961
222	1962
193	1961
217	1962
212	1963
207	1965
213	1965
194	1967
198	1967
226	1967
179	1967
191	1970
215	1927
177	1924
213	1901
203	1973
186	1971
243	1974
197	1974
201	1974
189	1971
189	1971
209	1976
223	1976
193	1973
204	1982
206	1982
211	1979
213	1983
226	1904
233	1898
183	1899
255	1934
255	1934
194	1948
183	1948
231	1986
231	1986
205	1986
204	1986
207	1986
231	1987
178	1988
178	1988
202	1988
193	1988
205	1990
177	1924
247	1934
243	1923
198	1925
192	1928
234	1924
176	1931
197	1926
181	1926
159	1926
179	1926
234	1923
243	1923
157	1923
215	1927
224	1927
226	1927
224	1927
215	1927
208	1927
157	1923
214	1937
213	1937
228	1938
214	1992
218	1999
242	1999
242	1999
212	1999
195	2002
183	2003
173	1954
195	1954
195	1954
205	1954
206	1954
188	2004
191	2004
194	2004
194	2004
211	2005
214	1974
167	2009
186	2012
184	2012
199	2012
189	2012
211	1949
193	1949
189	1949
232	1949
246	1938
180	1939
228	1950
176	1951
174	1951
200	1951
185	1951
218	1953
200	1954
204	1954
195	1954
220	1954
218	1954
208	1954
215	1901
196	1958
187	1958
193	1958
208	1951
225	1959
193	1959
189	1955
188	1960
189	1960
191	1960
187	1961
187	1961
228	1961
177	1962
217	1962
228	1964
199	1964
227	1964
195	1967
195	1967
226	1967
199	1967
238	1968
206	1967
171	1967
220	1967
203	1967
193	1967
220	1967
201	1970
194	1969
226	1967
195	1961
191	1970
206	1975
217	1972
191	1976
207	1976
207	1979
196	1979
196	1979
196	1973
184	1973
184	1973
185	1959
186	1958
206	1958
166	1958
185	1958
195	1958
212	1984
228	1979
197	1985
195	1985
224	1946
205	1946
239	1946
225	1959
225	1986
226	1986
225	1986
225	1986
220	1986
202	1988
207	1990
195	1988
233	1904
226	1904
208	1927
227	1927
213	1901
215	1927
209	1948
218	1993
202	1990
208	1990
225	1999
237	1999
219	1999
216	1999
195	1996
216	1999
217	1999
194	1954
205	1954
232	1949
235	1936
225	1950
200	1949
202	1938
209	1950
211	1950
193	1950
249	1950
217	1943
219	1955
227	1952
222	1959
210	1962
199	1965
219	1963
212	1970
204	1970
198	1973
203	1975
205	1975
207	1976
215	1976
211	1980
208	1982
209	1982
226	1981
229	1983
210	1983
219	1915
235	1936
218	1986
219	1986
226	1986
233	1986
210	1990
208	1990
202	1988
207	1988
210	1991
210	1991
208	1993
214	1998
218	1996
193	2004
188	2008
202	2008
205	2008
209	2008
187	2010
187	2010
172	2010
230	2010
232	2010
222	2010
222	2010
229	2010
228	2010
225	2010
178	2010
192	2012
197	2012
192	2012
214	1948
240	1936
208	1937
214	1937
240	1934
216	1900
215	1928
228	1928
237	1927
237	1927
237	1927
237	1927
229	1947
262	1930
238	1930
206	1930
242	1914
219	1914
230	1922
182	1939
186	1951
209	1952
198	1954
186	1957
191	1957
205	1959
178	1961
188	1962
192	1964
214	1964
208	1965
207	1965
196	1970
208	1974
196	1973
207	1986
194	1986
205	1986
211	1986
199	1987
225	1987
205	1990
221	1994
186	1954
208	1954
204	1991
220	1927
186	1931
191	1961
178	1967
228	1969
198	1979
209	1979
199	1979
195	1979
208	1992
204	1991
214	1927
229	1923
247	1910
225	1946
207	1998
228	1928
247	1910
247	1910
245	1930
218	1948
222	1949
205	1948
204	1949
205	1950
217	1950
228	1949
202	1938
213	1938
246	1938
194	1939
215	1938
183	1950
228	1950
176	1951
224	1943
172	1924
209	1952
217	1951
219	1953
211	1953
200	1954
230	1954
231	1954
219	1954
206	1954
246	1956
199	1956
186	1957
220	1957
184	1958
196	1958
226	1952
225	1952
227	1959
132	1905
238	1960
228	1961
195	1961
202	1961
194	1962
222	1962
222	1962
215	1961
240	1955
237	1955
211	1965
197	1967
195	1967
213	1965
211	1965
199	1970
200	1973
215	1974
202	1975
216	1972
215	1979
244	1976
204	1973
211	1965
213	1965
207	1979
222	1981
221	1981
227	1973
189	1958
193	1958
206	1958
213	1983
212	1984
214	1979
252	1936
214	1936
193	1915
212	1950
199	1949
211	1986
218	1986
221	1986
225	1986
197	1986
226	1987
207	1990
202	1988
186	1988
210	1991
210	1991
210	1998
216	1999
242	1999
231	1999
211	2001
216	1999
214	1996
195	1954
194	1954
207	1954
208	2005
225	1971
198	2008
204	2008
208	2008
195	2009
219	1948
214	1948
194	1926
218	1923
228	1928
217	1928
228	1928
228	1928
224	1927
227	1927
208	1927
208	1924
231	1923
227	1923
218	1923
191	1925
201	1925
201	1926
204	1926
205	1924
214	1926
228	1904
193	1930
222	1928
222	1928
193	1915
186	2012
190	2012
202	2012
186	2012
200	2012
181	2010
214	1950
197	1985
191	1988
199	1979
229	1949
216	1953
216	1953
209	1954
218	1955
228	1955
197	1961
184	1960
216	1962
208	1968
220	1967
213	1973
214	1973
204	1979
210	1959
222	1985
228	1904
222	1949
200	1988
218	1993
210	1993
213	1998
200	1990
210	1990
218	1927
235	1967
166	1940
200	1954
188	1960
215	1961
196	1963
229	1964
206	1965
229	1972
200	1974
206	1965
199	1979
200	1972
166	1958
203	2008
189	2014
188	2014
210	1950
198	1979
227	1961
216	1961
202	1949
181	1924
218	1953
198	1954
195	1954
205	1957
245	1955
207	1965
201	1979
202	1982
202	1977
242	1910
250	1936
235	1936
196	1986
207	1991
214	1992
212	1927
212	1927
201	1928
195	1925
242	1910
214	1947
233	1947
262	1930
219	1930
213	1960
191	1960
193	1967
215	1967
233	1967
192	1973
196	1979
222	1949
188	1988
186	2008
237	1908
183	1980
209	1980
233	1904
215	1898
254	1893
218	1932
178	2010
208	1949
228	1949
208	1949
190	1949
190	1949
222	1949
228	1949
228	1949
192	1938
214	1938
246	1938
217	1938
214	1938
197	1939
182	1939
195	1940
200	1940
185	1940
254	1938
176	1939
182	1939
217	1938
212	1938
202	1940
197	1939
197	1939
164	1950
179	1950
192	1950
228	1950
239	1949
186	1951
192	1951
209	1952
216	1953
216	1953
216	1953
221	1953
215	1855
200	1954
189	1954
195	1954
217	1954
218	1954
220	1954
198	1954
206	1954
199	1954
230	1955
230	1955
195	1955
221	1955
219	1955
186	1957
191	1957
184	1958
195	1956
190	1956
205	1951
222	1950
208	1951
241	1951
218	1950
227	1952
224	1959
225	1959
[truncated: 1,026 more rows]

## Sheet: Collection bias test
Table S3. Correlation of collection date versus collection year for all herbarium specimens, including specimens not in flower or dispersing seed, for each species collected (1946-2015). The analysis was conducted using all herbarium specimens accessioned at the National Herbarium of Canada (CAN).
Species	R2	P	N
Androsace septentrionalis	0.016861	0.2604	77
Arnica angustifolia	0.062327	0.0401	68
Chamerion latifolium	0.022424	0.1201	109
Diapensia lapponica	0.042304	0.1319	55
Dryas integrifolia	0.015813	0.0814	193
Erigeron compositus	0.031574	0.3147	34
Erysimum pallasii	0.002502	0.7093	58
Eutrema edwardsii	0.002902	0.5815	107
Pedicularis arctica	0.042229	0.0833	72
Pedicularis capitata	0.012378	0.3021	88
Pedicularis flammea	0.126111	0.018	44
Pedicularis hirsuta	0.001402	0.6809	123
Pedicularis lapponica	0.01663	0.3877	47
Ranunculus nivalis	0.001132	0.7729	76
Ranunculus sulphureus	0.054517	0.0228	95
Saxifraga aizoides	0.0892	0.0205	60
Saxifraga cernua	0.035301	0.0061	212
Saxifraga cespitosa	0.032492	0.0057	234
Saxifraga flagellaris	0.000517	0.8486	73
Saxifraga hirculus	0.000932	0.7375	123
Saxifraga oppositifolia	0.000102	0.8888	194
Saxifraga tricuspidata	0.010724	0.2234	140
Tofieldia pusilla	0.069333	0.0244	73
