# Supplementary material for: Prediction of Arctic plant phenological sensitivity to climate change from historical records
Source: Ecol Evol. 2017 Feb 1;7(5):1325–38. doi: 10.1002/ece3.2702 (PMC5330922; doi:10.1002/ece3.2702)
Supplement: Supplementary file 4 [file ECE3-7-1325-s004.xlsx]

## Sheet: Break point analysis
Table S4. Mean monthly temperature regime shift analysis for annual, June and July mean temperatures for the 11 long-term weather stations in Nunavut using a nonlinear least squares models where break pt. yr. is the estimated year of the regime shift and β is the rate of change in temperature before and after the regime shift. Blue shading indicates a significant cooling trend (negative β) and or…
	Break Pt. Yr.	Pre Break Point				Post Break Point
		R2	P	N	β	R2	P	N	β
Alert Annual Mean	1982	0.082153	0.0854	37	-0.019654	0.407365	<0.0001	34	0.0677617
Alert June Mean	1975	0.175632	0.0212	30	-0.055336	0.112631	0.0319	41	0.0410884
Alert July Mean	1976	0.049748	0.2278	31	-0.033863	0.035719	0.2428	40	0.016398
Baker Lake Annual Mean	1987	0.004452	0.6746	42	0.0052984	0.245953	0.0062	29	0.0720705
Baker Lake June Mean	1973	0.037188	0.3255	28	0.0474444	0.003051	0.725	43	0.0086932
Baker Lake July Mean	none
Cambridge Bay Annual Mean	1964	0.076797	0.2507	19	-0.033476	0.338887	<0.0001	52	0.0519321
Cambridge Bay June Mean	1996	0.093417	0.0292	51	0.0456102	0.001621	0.8662	20	-0.010449
Cambridge Bay July Mean	none
Clyde Annual Mean	1990	0.128388	0.0157	45	-0.027151	0.274413	0.006	26	0.0858439
Clyde June Mean	none
Clyde July Mean	1972	0.164264	0.036	27	-0.065629	0.285129	0.0002	44	0.0561411
Coral Harbour Annual Mean	1989	0.00315	0.7175	44	-0.004947	0.219438	0.0137	27	0.0841971
Coral Harbour June Mean	none
Coral Harbour July Mean	none
Eureka Annual Mean	1975	0.234907	0.0066	30	-0.047754	0.417194	<0.0001	41	0.0729866
Eureka June Mean	1974	0.174033	0.0244	29	-0.079268	0.18486	0.0045	42	0.0639797
Eureka July Mean	1994	0.004994	0.6294	49	0.0047277	0.189485	0.0429	22	0.104747
Hall Beach Annual Mean	1974	0.184048	0.0202	29	-0.054196	0.306179	0.0001	42	0.06122
Hall Beach June Mean	none
Hall Beach July Mean	none
Iqaluit Annual Mean	1989	0.07103	0.0803	44	-0.025944	0.230318	0.0113	27	0.0957252
Iqaluit June Mean	none
Iqaluit July Mean	none
Isachsen Annual Mean	1974	0.116254	0.0703	29	-0.034328	0.415535	<0.0001	42	0.0662196
Isachsen June Mean	1977	0.121114	0.0643	29	-0.060345	0.125295	0.0215	42	0.048829
Isachsen July Mean	2002	0.002501	0.7118	57	-0.004015	0.142967	0.1825	14	0.217205
Pond Inlet Annual Mean	1986	0.07855	0.0759	41	-0.024376	0.343725	0.0007	30	0.0813351
Pond Inlet June Mean	1985	0.000507	0.8903	40	-0.002096	0.150321	0.0312	31	0.0553959
Pond Inlet July Mean	1977	0.001265	0.8467	32	-0.003564	0.362785	<0.0001	39	0.0691552
Resolute Annual Mean	1983	0.046749	0.1923	38	-0.018236	0.396722	<0.0001	33	0.83663
Resolute June Mean	1968	0.173841	0.0478	23	-0.092371	0.128564	0.0123	48	0.0491104
Resolute July Mean	2002	3.482e-05	0.9653	57	-0.000398	0.220868	0.0899	14	0.229365
